# Supplementary material for: Lithium diaqua­magnesium catena-borodiphosphate(V) monohydrate, LiMg(H2O)2[BP2O8]·H2O, at 173 K
Source: Acta Crystallogr Sect E Struct Rep Online. 2008 May 24;64(Pt 6):i39–40. doi: 10.1107/S160053680801516X (PMC2961425; doi:10.1107/S160053680801516X)
Supplement: Supplementary file 1 [file e-64-00i39-sup1.cif]

##############################################################################
###                                                                        ###
###        Electronic paper (Acta Crystallographica Section E)             ###
###                                                                        ###
##############################################################################
#                                                                            #
# This CIF contains the data in a paper accepted for publication in Acta     #
# Crystallographica Section E. It conforms to the requirements of Notes      #
# for Authors for Section E, and has been peer reviewed under the auspices   #
# of the IUCr Commission on Journals.                                        #
#                                                                            #
# Full details of the Crystallographic Information File format               #
# are given in the paper "The Crystallographic Information File (CIF):       #
# a New Standard Archive File for Crystallography" by S. R. Hall, F. H.      #
# Allen and I. D. Brown [Acta Cryst. (1991), A47, 655-685].                  #
#                                                                            #
# The current version of the core CIF dictionary is obtainable from          #
# ftp://ftp.iucr.org/pub/cif_core.dic. The current version number is 2.4.    #
#                                                                            #
# Software is freely available for graphical display of the structure(s) in  #
# this CIF.  For information consult the CIF home page http://www.iucr.org/  #
# cif/home.html                                                              #
#                                                                            #
# This file may be used for bona fide research purposes within the           #
# scientific community so long as proper attribution is given to the journal # 
# article from which it was obtained.                                        #
#                                                                            #
##############################################################################
                                             
data_I
_audit_creation_method     SHELXL-97
_chemical_name_systematic
;
Lithium diaquamagnesium catena-borodiphosphate(V) monohydrate
;
_chemical_name_common     ?
_chemical_formula_moiety     ?
_chemical_formula_sum     'B H6 Li Mg O11 P2'
_chemical_formula_structural     'Li Mg (H2 O)2 (B P2 O8) (H2 O)'
_chemical_formula_iupac     'Li Mg (H2 O)2 [B P2 O8], H2 O'
_chemical_formula_weight     286.05
_chemical_melting_point     ?
_symmetry_cell_setting     hexagonal
_symmetry_space_group_name_H-M     'P 65 2 2'
_symmetry_space_group_name_Hall     'P 65 2 (0 0 1)'
loop_
    _symmetry_equiv_pos_as_xyz
    'x, y, z'
    '-y, x-y, z+2/3'
    '-x+y, -x, z+1/3'
    '-x, -y, z+1/2'
    'y, -x+y, z+1/6'
    'x-y, x, z+5/6'
    'y, x, -z+2/3'
    'x-y, -y, -z'
    '-x, -x+y, -z+1/3'
    '-y, -x, -z+1/6'
    '-x+y, y, -z+1/2'
    'x, x-y, -z+5/6'
_cell_length_a     9.41390(10)
_cell_length_b     9.41390(10)
_cell_length_c     15.7113(3)
_cell_angle_alpha     90.00
_cell_angle_beta     90.00
_cell_angle_gamma     120.00
_cell_volume     1205.82(3)
_cell_formula_units_Z     6
_cell_measurement_reflns_used     3404
_cell_measurement_theta_min     2.81
_cell_measurement_theta_max     32.60
_cell_measurement_temperature     173(2)
_exptl_crystal_description     'hexagonal bipyramidal'
_exptl_crystal_colour     'colourless'
_exptl_crystal_size_max     0.16
_exptl_crystal_size_mid     0.07
_exptl_crystal_size_min     0.07
_exptl_crystal_density_diffrn     2.364
_exptl_crystal_density_meas     ?
_exptl_crystal_density_method     'not measured'
_exptl_crystal_F_000     864
_exptl_absorpt_coefficient_mu     0.674
_exptl_absorpt_correction_type     'numerical'
_exptl_absorpt_process_details     '(CrysAlis RED; Oxford Diffraction, 2005)'
_exptl_absorpt_correction_T_min     0.8998
_exptl_absorpt_correction_T_max     0.9543
_exptl_special_details     ?
_diffrn_ambient_temperature     173(2)
_diffrn_radiation_type     MoK\a
_diffrn_radiation_wavelength     0.71073
_diffrn_radiation_source     'fine-focus sealed tube'
_diffrn_radiation_monochromator     graphite
_diffrn_measurement_device_type     'Oxford Diffraction CCD area-detector'
_diffrn_measurement_method     '326 images,\D\w=1\%, Exp time: 40 s.'
_diffrn_detector_area_resol_mean     ?
_diffrn_reflns_number     3404
_diffrn_reflns_av_R_equivalents     0.0332
_diffrn_reflns_av_sigmaI/netI     0.0563
_diffrn_reflns_theta_min     2.81
_diffrn_reflns_theta_max     32.60
_diffrn_reflns_theta_full     32.60
_diffrn_measured_fraction_theta_max     1.000
_diffrn_measured_fraction_theta_full     0.927
_diffrn_reflns_limit_h_min     -7
_diffrn_reflns_limit_h_max     14
_diffrn_reflns_limit_k_min     -13
_diffrn_reflns_limit_k_max     14
_diffrn_reflns_limit_l_min     -22
_diffrn_reflns_limit_l_max     8
_diffrn_standards_number     0
_diffrn_standards_interval_count     .
_diffrn_standards_interval_time     .
_diffrn_standards_decay_%     .
_refine_special_details
;
Refinement of <i>F</i>^2^ against ALL reflections. The weighted <i>R</i>-factor
<i>wR</i> and goodness of fit <i>S</i> are based on <i>F</i>^2^, conventional
<i>R</i>-factors <i>R</i> are based on <i>F</i>, with <i>F</i> set to zero for
negative <i>F</i>^2^. The threshold expression of <i>F</i>^2^ >
\s(<i>F</i>^2^) is used only for calculating <i>R</i>-factors(gt) <i>etc</i>.
and is not relevant to the choice of reflections for refinement.
<i>R</i>-factors based on <i>F</i>^2^ are statistically about twice as large
as those based on <i>F</i>, and <i>R</i>- factors based on ALL data will be
even larger.
;
_reflns_number_total     1343
_reflns_number_gt     1142
_reflns_threshold_expression     I>2\s(I)
_refine_ls_structure_factor_coef     Fsqd
_refine_ls_matrix_type     full
_refine_ls_R_factor_all     0.0466
_refine_ls_R_factor_gt     0.0366
_refine_ls_wR_factor_gt     0.0899
_refine_ls_wR_factor_ref     0.0920
_refine_ls_goodness_of_fit_ref     1.063
_refine_ls_restrained_S_all     1.063
_refine_ls_number_reflns     1343
_refine_ls_number_parameters     75
_refine_ls_number_restraints     0
_refine_ls_hydrogen_treatment     noref
_refine_ls_weighting_scheme     calc
_refine_ls_weighting_details
                 'calc w=1/[\s^2^(Fo^2^)+(0.0493P)^2^] where P=(Fo^2^+2Fc^2^)/3'
_atom_sites_solution_hydrogens     geom
_atom_sites_solution_primary     direct
_atom_sites_solution_secondary     difmap
_refine_ls_shift/su_max     0.000
_refine_ls_shift/su_mean     0.000
_refine_diff_density_max     0.737
_refine_diff_density_min     -0.553
_refine_ls_extinction_method     none
_refine_ls_extinction_coef     ?
_refine_ls_abs_structure_details     'Flack (1983), 410 Friedel pairs'
_refine_ls_abs_structure_Flack     -0.1(2)
loop_
    _atom_type_symbol
    _atom_type_description
    _atom_type_scat_dispersion_real
    _atom_type_scat_dispersion_imag
    _atom_type_scat_source
    'Li' 'Li' -0.0003 0.0001
                         'International Tables Vol C Tables 4.2.6.8 and 6.1.1.4'
    'H' 'H' 0.0000 0.0000
                         'International Tables Vol C Tables 4.2.6.8 and 6.1.1.4'
    'B' 'B' 0.0013 0.0007
                         'International Tables Vol C Tables 4.2.6.8 and 6.1.1.4'
    'O' 'O' 0.0106 0.0060
                         'International Tables Vol C Tables 4.2.6.8 and 6.1.1.4'
    'Mg' 'Mg' 0.0486 0.0363
                         'International Tables Vol C Tables 4.2.6.8 and 6.1.1.4'
    'P' 'P' 0.1023 0.0942
                         'International Tables Vol C Tables 4.2.6.8 and 6.1.1.4'
_computing_data_collection     'CrysAlis CCD (Oxford Diffraction, 2005)'
_computing_cell_refinement     'CrysAlis CCD (Oxford Diffraction, 2005)'
_computing_data_reduction     'CrysAlis RED (Oxford Diffraction, 2005)'
_computing_structure_solution     'SHELXS97 (Sheldrick, 2008)'
_computing_structure_refinement     'SHELXL97 (Sheldrick, 2008)'
_computing_molecular_graphics
                      'DIAMOND (Brandenburg, 1997-2004) and ATOMS (Dowty, 2004)'
_computing_publication_material     'SHELXL97 (Sheldrick, 2008)'
loop_
    _atom_site_type_symbol
    _atom_site_label
    _atom_site_fract_x
    _atom_site_fract_y
    _atom_site_fract_z
    _atom_site_U_iso_or_equiv
    _atom_site_adp_type
    _atom_site_calc_flag
    _atom_site_refinement_flags
    _atom_site_occupancy
    _atom_site_disorder_assembly
    _atom_site_disorder_group
    P P1 0.61413(8) 0.82894(8) 0.08573(4) 0.00616(14) Uani d . 1 . .
    Mg Mg1 0.44657(8) 0.89313(15) 0.2500 0.0080(3) Uani d S 1 . .
    O O1 0.8112(2) 0.7888(2) -0.06431(11) 0.0096(4) Uani d . 1 . .
    O O2 0.7643(2) 1.1783(2) 0.01261(10) 0.0074(4) Uani d . 1 . .
    O O3 0.4841(2) 0.8559(2) 0.12481(11) 0.0113(4) Uani d . 1 . .
    O O4 0.6190(3) 0.6808(2) 0.11749(11) 0.0116(4) Uani d . 1 . .
    O O5 0.1958(3) 0.7110(3) 0.21628(13) 0.0168(5) Uani d . 1 . .
    B B1 0.8496(2) 1.1504(2) 0.0833 0.0082(7) Uani d S 1 . .
    O O6 0.8943(11) 0.8068(7) 0.2666(4) 0.0528(18) Uiso d P 0.50 . .
    Li Li1 0.2395(13) 0.7605(13) 0.0833 0.027(3) Uiso d SP 0.426(18) . .
    Li Li2 0.893(3) 0.750(3) 0.3456(13) 0.027(3) Uiso d P 0.287(9) . .
    H H1 0.1273 0.6655 0.2575 0.050 Uiso d . 1 . .
    H H2 0.1925 0.6306 0.1868 0.050 Uiso d . 1 . .
loop_
    _atom_site_aniso_label
    _atom_site_aniso_U_11
    _atom_site_aniso_U_22
    _atom_site_aniso_U_33
    _atom_site_aniso_U_12
    _atom_site_aniso_U_13
    _atom_site_aniso_U_23
    P1 0.0073(3) 0.0063(3) 0.0050(2) 0.0035(2) 0.0006(2) -0.0002(2)
    Mg1 0.0081(4) 0.0074(6) 0.0084(5) 0.0037(3) 0.0018(4) 0.000
    O1 0.0103(9) 0.0091(9) 0.0108(8) 0.0060(8) -0.0029(7) -0.0014(7)
    O2 0.0090(9) 0.0091(9) 0.0045(7) 0.0048(8) -0.0006(6) 0.0004(6)
    O3 0.0124(9) 0.0166(11) 0.0067(8) 0.0087(8) 0.0006(7) -0.0030(7)
    O4 0.0186(10) 0.0074(9) 0.0098(7) 0.0073(8) -0.0013(8) 0.0012(7)
    O5 0.0132(11) 0.0124(10) 0.0160(9) -0.0002(9) 0.0040(8) -0.0044(8)
    B1 0.0100(14) 0.0100(14) 0.0065(15) 0.0063(16) -0.0018(13) -0.0018(13)
_geom_special_details
;
All e.s.d.'s (except the e.s.d. in the dihedral angle between two l.s. planes)
are estimated using the full covariance matrix. The cell e.s.d.'s are taken
into account individually in the estimation of e.s.d.'s in distances, angles
and torsion angles; correlations between e.s.d.'s in cell parameters are only
used when they are defined by crystal symmetry. An approximate (isotropic)
treatment of cell e.s.d.'s is used for estimating e.s.d.'s involving l.s.
planes.
;
loop_
    _geom_bond_atom_site_label_1
    _geom_bond_atom_site_label_2
    _geom_bond_site_symmetry_2
    _geom_bond_distance
    _geom_bond_publ_flag
    P1 O3 . 1.501(2) yes
    P1 O4 . 1.5033(19) yes
    P1 O1 5_565 1.558(2) yes
    P1 O2 8_675 1.5632(17) yes
    P1 Li2 11_655 2.94(2) no
    Mg1 O4 5_565 2.042(2) yes
    Mg1 O4 9_665 2.042(2) no
    Mg1 O3 11 2.0590(17) yes
    Mg1 O3 . 2.0590(17) no
    Mg1 O5 . 2.179(2) yes
    Mg1 O5 11 2.179(2) no
    Mg1 Li2 6_554 3.07(2) no
    Mg1 Li2 7 3.07(2) no
    Mg1 Li1 3_565 3.128(4) no
    Mg1 Li1 . 3.128(4) no
    B1 O1 8_675 1.461(3) yes
    B1 O1 5_565 1.461(3) no
    B1 O2 10_775 1.469(3) yes
    B1 O2 . 1.469(3) ?
    O6 O6 11_655 0.549(14) no
    Li1 O3 10_665 2.113(12) yes
    Li1 O5 10_665 2.135(2) yes
    Li1 O6 6_554 2.35(2) yes
    Li1 O6 9_665 2.35(2) no
    Li1 Li2 9_665 2.40(3) no
    Li2 O6 11_655 1.82(2) yes
    Li2 O4 11_655 2.08(2) yes
    Li2 O6 7 2.08(2) yes
    Li2 O5 5 2.10(2) yes
    Li2 Li2 7 2.36(4) no
    Li2 O6 5_565 2.48(2) no
    Li2 O1 9_765 2.65(2) no
loop_
    _geom_angle_atom_site_label_1
    _geom_angle_atom_site_label_2
    _geom_angle_atom_site_label_3
    _geom_angle_site_symmetry_1
    _geom_angle_site_symmetry_3
    _geom_angle
    _geom_angle_publ_flag
    O3 P1 O4 . . 115.28(12) no
    O3 P1 O1 . 5_565 111.30(11) no
    O4 P1 O1 . 5_565 105.63(11) no
    O3 P1 O2 . 8_675 106.09(10) no
    O4 P1 O2 . 8_675 111.75(10) no
    O1 P1 O2 5_565 8_675 106.53(10) no
    O3 P1 Li2 . 11_655 134.1(4) no
    O1 P1 Li2 5_565 11_655 63.9(4) no
    O2 P1 Li2 8_675 11_655 119.2(4) no
    O4 Mg1 O4 5_565 9_665 95.33(13) no
    O4 Mg1 O3 5_565 11 91.45(8) no
    O4 Mg1 O3 9_665 11 99.96(8) no
    O4 Mg1 O3 5_565 . 99.96(8) no
    O4 Mg1 O3 9_665 . 91.45(8) no
    O3 Mg1 O3 11 . 163.06(13) no
    O4 Mg1 O5 5_565 . 178.78(8) no
    O4 Mg1 O5 9_665 . 85.31(9) no
    O3 Mg1 O5 11 . 87.42(8) no
    O3 Mg1 O5 . . 81.04(8) no
    O4 Mg1 O5 5_565 11 85.31(9) no
    O4 Mg1 O5 9_665 11 178.78(8) no
    O3 Mg1 O5 11 11 81.04(8) no
    O3 Mg1 O5 . 11 87.42(8) no
    O5 Mg1 O5 . 11 94.06(13) no
    B1 O1 P1 6_654 6_654 128.00(16) yes
    B1 O1 Li2 6_654 9_765 147.5(5) no
    P1 O1 Li2 6_654 9_765 84.3(5) no
    B1 O2 P1 . 8_675 130.40(17) yes
    P1 O3 Mg1 . . 130.05(11) yes
    P1 O3 Li1 . . 127.6(4) no
    Mg1 O3 Li1 . . 97.1(2) no
    P1 O4 Mg1 . 6_654 141.40(12) no
    P1 O4 Li2 . 11_655 109.2(6) no
    Mg1 O4 Li2 6_654 11_655 96.3(6) no
    Li2 O5 Li1 6_554 . 69.3(8) no
    Li2 O5 Mg1 6_554 . 91.8(6) no
    Li1 O5 Mg1 . . 92.95(17) no
    O1 B1 O1 8_675 5_565 102.5(3) no
    O1 B1 O2 8_675 . 112.10(10) no
    O1 B1 O2 5_565 . 114.14(10) no
    O1 B1 O2 8_675 10_775 114.14(10) no
    O1 B1 O2 5_565 10_775 112.10(10) no
    O2 B1 O2 . 10_775 102.2(3) no
    Li2 O6 Li2 . 11_655 144.4(15) no
    Li2 O6 Li2 . 7 84.1(12) no
    Li2 O6 Li2 11_655 7 116.4(10) no
    Li2 O6 Li1 . 5 75.9(9) no
    Li2 O6 Li1 11_655 5 69.1(7) no
    Li2 O6 Li1 7 5 114.4(7) no
    Li2 O6 Li2 . 6_654 117.5(12) no
    Li2 O6 Li2 11_655 6_654 64.5(10) no
    Li2 O6 Li2 7 6_654 142.5(11) no
    Li1 O6 Li2 5 6_654 101.1(6) no
    O3 Li1 O3 10_665 . 109.7(9) no
    O3 Li1 O5 10_665 10_665 80.9(3) no
    O3 Li1 O5 . 10_665 97.7(4) no
    O3 Li1 O5 10_665 . 97.7(4) no
    O3 Li1 O5 . . 80.9(3) no
    O5 Li1 O5 10_665 . 177.4(11) no
    O3 Li1 O6 10_665 6_554 125.3(5) no
    O3 Li1 O6 . 6_554 124.4(5) no
    O5 Li1 O6 10_665 6_554 98.0(6) no
    O5 Li1 O6 . 6_554 84.6(5) no
    O3 Li1 O6 10_665 9_665 124.4(5) no
    O3 Li1 O6 . 9_665 125.3(5) no
    O5 Li1 O6 10_665 9_665 84.6(5) no
    O5 Li1 O6 . 9_665 98.0(6) no
    O6 Li1 O6 6_554 9_665 13.5(4) no
    O6 Li2 O6 . 11_655 10.0(7) no
    O6 Li2 O4 . 11_655 121.6(14) no
    O6 Li2 O4 11_655 11_655 112.3(11) no
    O6 Li2 O6 . 7 92.9(11) no
    O6 Li2 O6 11_655 7 102.9(10) no
    O4 Li2 O6 11_655 7 134.3(10) no
    O6 Li2 O5 . 5 121.0(13) no
    O6 Li2 O5 11_655 5 119.2(11) no
    O4 Li2 O5 11_655 5 86.5(8) no
    O6 Li2 O5 7 5 101.1(9) no
    O6 Li2 O6 . 5_565 102.1(12) no
    O6 Li2 O6 11_655 5_565 112.0(10) no
    O4 Li2 O6 11_655 5_565 125.2(9) no
    O6 Li2 O6 7 5_565 9.6(4) no
    O5 Li2 O6 5 5_565 98.5(8) no
    O6 Li2 O1 . 9_765 99.7(11) no
    O6 Li2 O1 11_655 9_765 98.7(9) no
    O4 Li2 O1 11_655 9_765 60.6(6) no
    O6 Li2 O1 7 9_765 86.7(7) no
    O5 Li2 O1 5 9_765 137.7(9) no
    O6 Li2 O1 5_565 9_765 82.4(6) no
loop_
    _geom_hbond_atom_site_label_D
    _geom_hbond_atom_site_label_H
    _geom_hbond_atom_site_label_A
    _geom_hbond_site_symmetry_A
    _geom_hbond_distance_DH
    _geom_hbond_distance_HA
    _geom_hbond_distance_DA
    _geom_hbond_angle_DHA
    _geom_hbond_publ_flag
    O5 H1 O4 11 0.862 2.085 2.852(3) 147.93 yes
    O5 H2 O2 5_455 0.875 1.979 2.779(3) 151.43 yes
    O5 H2 O3 10_665 0.875 2.463 3.198(3) 141.96 yes
data_global
_journal_date_recd_electronic     2008-05-05
_journal_date_accepted     2008-05-20
_journal_name_full     'Acta Crystallographica, Section E'
_journal_year     2008
_journal_volume     64
_journal_issue      6
_journal_page_first     i39
_journal_page_last     i40
_journal_paper_category     QI
_journal_coeditor_code     BR2074
_publ_contact_author_name     'Dr. Ya-Xi Huang'
_publ_contact_author_address
;
Department of Materials Science and Engineering
College of Materials,
Xiamen University,
Xiamen 361005, Fujian Provinc
People's Republic of China
;
_publ_contact_author_email     yaxihuang@xmu.edu.cn
_publ_contact_author_fax     '0086-592-2183937'
_publ_contact_author_phone     '0086-592-2188062'
_publ_section_title
;
Lithium diaquamagnesium catena-borodiphosphate(V) monohydrate,
LiMg(H~2~O)~2~[BP~2~O~8~].H~2~O at 173 K
;
loop_
    _publ_author_name
    _publ_author_footnote
    _publ_author_address
    'Lin, Jin-Ru' .
;
Department of Materials Science and Engineering,
College of Materials,
Xiamen University,
Xiamen 361005, Fujian Province,
People's Republic of China
;
    'Huang, Ya-Xi' .
;
Department of Materials Science and Engineering,
College of Materials,
Xiamen University,
Xiamen 361005, Fujian Province,
People's Republic of China
;
    'Wu, Yu-Huan' .
;
Department of Materials Science and Engineering,
College of Materials,
Xiamen University,
Xiamen 361005, Fujian Province,
People's Republic of China
;
    'Zhou, Yan' .
;
Department of Materials Science and Engineering,
College of Materials,
Xiamen University,
Xiamen 361005, Fujian Province,
People's Republic of China
;
