# Supplementary material for: Lithium diaqua­magnesium catena-borodiphosphate(V) monohydrate, LiMg(H2O)2[BP2O8]·H2O, at 173 K
Source: Acta Crystallogr Sect E Struct Rep Online. 2008 May 24;64(Pt 6):i39–40. doi: 10.1107/S160053680801516X (PMC2961425; doi:10.1107/S160053680801516X)
Supplement: Supplementary file 2 [file e-64-00i39-Isup2.hkl]

# 
# h,k,l, Fc-squared, Fo-squared, sigma(Fo-squared) and status flag 
# 
data_I
_shelx_title ' limg in P6(5)22' 
_shelx_refln_list_code          4 
_shelx_F_calc_maximum      146.22 
_exptl_crystal_F_000       864.00 
_reflns_d_resolution_high  0.6595 
 
loop_ 
 _symmetry_equiv_pos_as_xyz 
 'x, y, z' 
 '-y, x-y, z+2/3' 
 '-x+y, -x, z+1/3' 
 '-x, -y, z+1/2' 
 'y, -x+y, z+1/6' 
 'x-y, x, z+5/6' 
 'y, x, -z+2/3' 
 'x-y, -y, -z' 
 '-x, -x+y, -z+1/3' 
 '-y, -x, -z+1/6' 
 '-x+y, y, -z+1/2' 
 'x, x-y, -z+5/6' 
 
_cell_length_a     9.4139 
_cell_length_b     9.4139 
_cell_length_c    15.7113 
_cell_angle_alpha  90.000 
_cell_angle_beta   90.000 
_cell_angle_gamma 120.000 
 
_shelx_F_squared_multiplier     1.000 
 
loop_ 
 _refln_index_h 
 _refln_index_k 
 _refln_index_l 
 _refln_F_squared_calc 
 _refln_F_squared_meas 
 _refln_F_squared_sigma 
 _refln_observed_status 
   0   2   0     7876.62     7650.86    154.61 o 
   0   3   0    21381.05    21054.18    312.80 o 
  -1   4   0        1.00       -6.45     20.17 o 
   0   4   0      804.16      854.49     26.00 o 
  -1   5   0      301.48      324.34     18.69 o 
   0   5   0    11265.14    10749.44     73.70 o 
  -2   6   0      576.37      543.04     26.85 o 
  -1   6   0     1553.66     1484.46     58.78 o 
   0   6   0      725.23      708.39     22.55 o 
  -3   7   0      442.70      450.13     27.49 o 
  -2   7   0     1480.15     1474.27     31.24 o 
  -1   7   0     2108.21     2284.50     56.98 o 
   0   7   0     1205.53     1063.72     60.16 o 
  -4   8   0       94.01      115.79     36.72 o 
  -3   8   0      156.77      168.45     27.42 o 
  -2   8   0        3.32       14.29     18.82 o 
  -1   8   0      738.54      750.23     38.97 o 
   0   8   0      394.05      335.92     52.11 o 
  -4   9   0       65.63       88.35     27.65 o 
  -3   9   0      563.58      515.25     24.78 o 
  -2   9   0     2349.24     2403.54     57.90 o 
  -1   9   0      130.57      136.94     35.89 o 
   0   9   0      395.76      448.70     57.45 o 
  -5  10   0     1344.59     1494.68     66.53 o 
  -4  10   0      620.81      709.27     31.36 o 
  -3  10   0     1061.19     1066.82     39.33 o 
  -2  10   0      557.59      559.36     36.08 o 
  -1  10   0       18.90       54.47     37.22 o 
   0  10   0      951.69      848.41     71.02 o 
  -5  11   0        1.29       -3.40     34.80 o 
  -4  11   0       69.49       69.41     40.29 o 
  -3  11   0      664.22      701.44     39.60 o 
  -2  11   0      803.18      767.92     42.53 o 
  -1  11   0      255.82      264.69     38.35 o 
   0  11   0       23.52       26.67     44.22 o 
  -6  12   0      698.20      709.16     73.25 o 
  -5  12   0       52.16       49.94     42.60 o 
  -4  12   0      196.29      201.93     47.57 o 
  -3  12   0      329.44      288.67     40.19 o 
  -2  12   0       33.79       49.05     37.00 o 
  -1  12   0      500.38      523.69     37.11 o 
   0  12   0      380.21      285.31     80.34 o 
  -6  13   0       22.27      100.27     46.12 o 
  -5  13   0        0.28       27.71     46.44 o 
  -4  13   0      578.69      654.87     57.97 o 
  -3  13   0       14.87       47.35     46.38 o 
  -2  13   0       63.53       87.87     70.90 o 
  -7  14   0       34.76       54.06     74.44 o 
   0   1   1     7017.78     6423.37     81.18 o 
  -1   2   1      916.66      760.80     25.58 o 
   0   2   1     3980.27     4437.61     37.63 o 
  -2   3   1     7381.31     7190.28     61.23 o 
   0   3   1       23.09       40.04     14.11 o 
  -3   4   1     1032.80      977.17     28.88 o 
  -2   4   1      854.96      846.51     37.19 o 
  -1   4   1     1001.26     1018.61     38.57 o 
   0   4   1     7902.63     8084.63     50.43 o 
  -4   5   1     2612.39     2736.05     32.02 o 
  -3   5   1     4243.00     4228.90     63.73 o 
  -1   5   1     2618.22     2746.67     34.65 o 
   0   5   1     2055.18     1920.05     25.42 o 
  -5   6   1     4357.35     4271.30     80.29 o 
  -4   6   1      815.69      878.78     30.87 o 
  -3   6   1       79.66      160.41     33.05 o 
  -1   6   1     4343.63     4187.18     64.80 o 
   0   6   1     9785.27     9881.64    111.91 o 
  -6   7   1     1263.43     1270.85     28.01 o 
  -5   7   1      271.14      259.71     21.03 o 
  -4   7   1     2890.67     2737.70     54.92 o 
  -3   7   1     2889.61     2670.47     58.50 o 
  -2   7   1      272.32      289.27     19.81 o 
  -1   7   1     1257.14     1258.94     49.71 o 
   0   7   1      661.33      606.10     36.63 o 
  -7   8   1      138.72      117.09     29.68 o 
  -6   8   1      228.47      219.59     22.19 o 
  -5   8   1     1190.19     1128.97     38.29 o 
  -4   8   1      152.30      204.21     39.79 o 
  -3   8   1     1197.00     1147.11     34.91 o 
  -2   8   1      227.61      254.77     22.34 o 
  -1   8   1      141.80      119.43     30.73 o 
   0   8   1      756.75      636.65     52.47 o 
  -8   9   1      812.59      834.59     53.62 o 
  -7   9   1     3042.69     2943.08     64.13 o 
  -6   9   1     1170.16     1155.01     34.82 o 
  -5   9   1     1271.97     1218.47     57.07 o 
  -4   9   1     1259.72     1148.37     34.42 o 
  -3   9   1     1179.56     1157.17     28.76 o 
  -2   9   1     3075.72     3001.36     94.78 o 
  -1   9   1      818.77      825.09     36.04 o 
   0   9   1      208.43      193.70     36.81 o 
  -9  10   1      461.29      502.15     46.44 o 
  -8  10   1      778.34      798.43     48.47 o 
  -7  10   1      222.68      187.74     37.80 o 
  -6  10   1       34.62       51.99     25.70 o 
  -5  10   1      361.47      399.37     35.36 o 
  -4  10   1       33.13       30.29     21.79 o 
  -3  10   1      218.68      233.20     30.72 o 
  -2  10   1      760.67      753.78     58.81 o 
  -1  10   1      471.53      496.03     35.71 o 
   0  10   1       94.29       94.30     31.82 o 
 -10  11   1      180.14      225.59     33.68 o 
  -9  11   1      427.88      410.84     46.35 o 
  -8  11   1      449.26      460.36     38.53 o 
  -7  11   1      940.65      885.65     49.07 o 
  -6  11   1      530.81      461.27     39.33 o 
  -5  11   1      528.02      503.42     42.45 o 
  -4  11   1      936.90      944.08     48.85 o 
  -3  11   1      449.56      503.13     36.48 o 
  -2  11   1      434.93      417.62     36.24 o 
  -1  11   1      185.23      196.24     36.27 o 
   0  11   1      121.31      146.73     37.58 o 
 -11  12   1      113.03      128.32     35.68 o 
 -10  12   1       52.43       95.62     33.54 o 
  -9  12   1      398.09      403.44     38.56 o 
  -8  12   1      481.86      485.84     48.77 o 
  -7  12   1      665.57      789.32     50.64 o 
  -6  12   1      208.03      189.27     59.76 o 
  -5  12   1      668.37      782.89     50.70 o 
  -4  12   1      479.49      476.39     48.60 o 
  -3  12   1      405.29      448.89     40.47 o 
  -2  12   1       49.37       62.12     35.32 o 
  -1  12   1      113.61      142.76     41.73 o 
   0  12   1      299.85      200.74     55.37 o 
 -10  13   1      105.00      152.57     52.28 o 
  -9  13   1      224.77      257.31     40.49 o 
  -8  13   1      254.91      260.98     49.46 o 
  -7  13   1      183.43      207.03     47.82 o 
  -6  13   1      182.00      238.16     68.98 o 
  -5  13   1      249.63      278.67     48.64 o 
  -4  13   1      221.78      248.81     50.83 o 
  -3  13   1      107.58      121.95     41.99 o 
  -2  13   1      343.66      315.23     76.71 o 
  -8  14   1      198.45      163.41     70.32 o 
  -7  14   1     1941.24     1918.49     75.08 o 
   0   1   2     2153.79     2164.63     19.73 o 
  -1   2   2       49.50       20.83     10.55 o 
   0   2   2     4509.65     4547.44     35.18 o 
  -2   3   2     4141.89     4164.73     25.48 o 
  -1   3   2     4099.73     4058.41     56.72 o 
   0   3   2     3165.55     3403.75     49.64 o 
  -3   4   2     1411.11     1674.36     15.91 o 
  -2   4   2     4434.58     4391.32     63.14 o 
  -1   4   2     1425.78     1663.67     30.60 o 
   0   4   2      530.64      529.35     31.57 o 
  -4   5   2     3784.07     3666.84     41.59 o 
  -3   5   2     4702.38     4712.69     50.32 o 
  -2   5   2     4697.35     4589.01     73.04 o 
  -1   5   2     3744.97     3567.88     47.21 o 
   0   5   2      529.03      534.99     16.85 o 
  -5   6   2      121.27      141.43     13.44 o 
  -4   6   2     1179.88     1242.69     34.60 o 
  -3   6   2      146.85      237.28     34.71 o 
  -2   6   2     1181.22     1208.15     63.78 o 
  -1   6   2      116.13      131.29     14.76 o 
   0   6   2     2327.18     2351.34     43.81 o 
  -6   7   2     3472.55     3459.81     72.70 o 
  -5   7   2      594.78      568.41     29.05 o 
  -4   7   2      129.90      153.67     24.14 o 
  -3   7   2      130.95      155.13     26.44 o 
  -2   7   2      586.66      557.97     24.84 o 
  -1   7   2     3468.66     3404.65     42.86 o 
   0   7   2      508.29      474.05     32.83 o 
  -7   8   2     3290.13     3051.12     61.02 o 
  -6   8   2     2999.72     3025.94     61.06 o 
  -5   8   2     1428.27     1509.73     55.73 o 
  -4   8   2      672.08      710.85     37.14 o 
  -3   8   2     1430.70     1410.65     35.84 o 
  -2   8   2     2994.81     2997.11     73.01 o 
  -1   8   2     3284.29     3042.53     82.87 o 
   0   8   2       27.15        6.70     24.57 o 
  -8   9   2      448.71      405.18     33.62 o 
  -7   9   2      432.77      321.53     35.66 o 
  -6   9   2       79.54      148.62     52.01 o 
  -5   9   2     1298.05     1274.62     58.86 o 
  -4   9   2     1286.29     1235.93     44.26 o 
  -3   9   2       72.73       68.79     18.61 o 
  -2   9   2      441.66      329.56     29.84 o 
  -1   9   2      448.14      414.56     31.04 o 
   0   9   2     1190.38     1116.46     40.76 o 
  -9  10   2        1.59        7.36     30.43 o 
  -8  10   2      107.70      106.01     32.41 o 
  -7  10   2       18.79       55.86     54.24 o 
  -6  10   2        0.71        6.73     37.74 o 
  -5  10   2       55.05       26.62     31.18 o 
  -4  10   2        0.79       -6.80     26.45 o 
  -3  10   2       16.07       25.03     25.65 o 
  -2  10   2      110.78      137.27     30.31 o 
  -1  10   2        1.58       36.05     31.98 o 
   0  10   2      255.40      225.08     33.65 o 
 -10  11   2      375.21      373.95     39.12 o 
  -9  11   2      327.03      388.66     39.06 o 
  -8  11   2      287.81      345.10     54.64 o 
  -7  11   2     1498.77     1452.79     45.67 o 
  -6  11   2      781.18      869.75     45.04 o 
  -5  11   2      785.24      848.41     46.03 o 
  -4  11   2     1499.11     1466.81     38.40 o 
  -3  11   2      280.03      294.69     35.72 o 
  -2  11   2      330.54      380.28     37.33 o 
  -1  11   2      372.07      366.12     38.78 o 
   0  11   2      375.83      387.16     40.66 o 
 -11  12   2      469.18      518.78     45.18 o 
 -10  12   2      417.91      377.75     36.82 o 
  -9  12   2      366.09      427.00     41.03 o 
  -8  12   2      847.62      810.21     43.73 o 
  -7  12   2      246.00      282.89     36.32 o 
  -6  12   2       10.15       26.21     41.60 o 
  -5  12   2      250.52      330.10     36.28 o 
  -4  12   2      846.55      873.74     52.50 o 
  -3  12   2      354.36      356.63     38.14 o 
  -2  12   2      412.44      387.84     40.57 o 
  -1  12   2      459.24      476.34     43.38 o 
   0  12   2      258.36      311.12     71.81 o 
 -10  13   2      466.62      471.87     54.17 o 
  -9  13   2      792.88      872.41     58.14 o 
  -8  13   2      160.86      175.16     44.74 o 
  -7  13   2     1139.01     1158.12     62.29 o 
  -6  13   2     1152.53     1138.31     83.84 o 
  -5  13   2      162.09      218.92     73.52 o 
  -4  13   2      791.64      826.12     81.17 o 
  -3  13   2      465.24      442.44     88.10 o 
  -7  14   2      504.53      561.66     82.46 o 
   0   1   3      729.77      792.14     16.35 o 
  -1   2   3      200.23      219.95     13.42 o 
   0   2   3    12915.68    12706.54     96.42 o 
  -2   3   3      830.91      849.86     11.78 o 
  -1   3   3      827.77      867.76     17.60 o 
   0   3   3      986.29      705.69     16.94 o 
  -3   4   3      617.01      643.34     11.72 o 
  -2   4   3     5077.93     5224.45    108.45 o 
  -1   4   3      623.28      656.80     27.85 o 
   0   4   3      436.94      520.17     17.63 o 
  -4   5   3     4640.59     4524.77     52.39 o 
  -3   5   3     1685.87     1662.04     20.68 o 
  -2   5   3     1758.24     1747.90     51.99 o 
  -1   5   3     4615.63     4476.27     83.21 o 
   0   5   3       73.34      108.83     12.35 o 
  -5   6   3     1331.27     1286.51     22.20 o 
  -4   6   3      808.90      817.41     28.01 o 
  -3   6   3        3.27       20.68     10.46 o 
  -2   6   3      801.02      816.08     29.83 o 
  -1   6   3     1325.38     1244.35     24.98 o 
   0   6   3      612.52      654.49     12.83 o 
  -6   7   3      639.88      584.92     20.12 o 
  -5   7   3     7810.58     7283.37     71.32 o 
  -4   7   3      412.94      381.14     28.53 o 
  -3   7   3      416.76      391.75     28.74 o 
  -2   7   3     7792.29     7096.17     86.08 o 
  -1   7   3      639.36      579.55     17.52 o 
   0   7   3     4146.85     4084.05     46.82 o 
  -7   8   3      715.47      685.70     32.22 o 
  -6   8   3      285.02      300.72     21.44 o 
  -5   8   3      592.65      635.56     45.51 o 
  -4   8   3     1159.86     1064.09     38.94 o 
  -3   8   3      589.07      703.55     28.02 o 
  -2   8   3      280.28      335.78     18.32 o 
  -1   8   3      713.46      672.18     24.92 o 
   0   8   3       14.35       59.90     27.89 o 
  -8   9   3     1941.52     2003.06     46.27 o 
  -7   9   3      145.25      142.47     25.89 o 
  -6   9   3      509.01      459.36     29.05 o 
  -5   9   3     1680.31     1714.03     48.73 o 
  -4   9   3     1677.14     1608.68     34.41 o 
  -3   9   3      502.99      464.26     25.82 o 
  -2   9   3      143.97      137.11     22.27 o 
  -1   9   3     1961.32     2043.43     46.08 o 
   0   9   3       51.67       64.47     26.72 o 
  -9  10   3      401.59      399.89     52.46 o 
  -8  10   3      420.54      334.25     32.41 o 
  -7  10   3       29.75       53.40     38.17 o 
  -6  10   3      173.89      194.62     33.62 o 
  -5  10   3       26.85       27.81     32.33 o 
  -4  10   3      179.71      190.25     23.93 o 
  -3  10   3       24.82       53.62     23.80 o 
  -2  10   3      427.58      367.26     32.20 o 
  -1  10   3      391.33      336.25     34.82 o 
   0  10   3       52.60       31.11     30.59 o 
 -10  11   3      148.30      146.47     36.61 o 
  -9  11   3       17.81       22.24     34.21 o 
  -8  11   3      107.17      122.86     42.66 o 
  -7  11   3      439.35      436.62     43.56 o 
  -6  11   3      428.73      467.96     40.47 o 
  -5  11   3      420.27      448.81     34.21 o 
  -4  11   3      445.50      487.38     29.98 o 
  -3  11   3      106.83      155.59     33.32 o 
  -2  11   3       19.01       10.59     33.39 o 
  -1  11   3      145.51      137.54     35.33 o 
   0  11   3      196.38      198.34     37.29 o 
 -11  12   3      129.52      124.95     38.51 o 
 -10  12   3     1068.66     1142.61     62.40 o 
  -9  12   3       29.37       37.91     45.37 o 
  -8  12   3      689.67      740.41     43.76 o 
  -7  12   3     1188.47     1307.58     54.12 o 
  -6  12   3        2.73       14.14     38.68 o 
  -5  12   3     1187.75     1340.74     59.68 o 
  -4  12   3      691.60      718.55     50.69 o 
  -3  12   3       30.20       40.69     43.10 o 
  -2  12   3     1077.96     1076.70     74.59 o 
  -1  12   3      129.96      153.82     48.65 o 
 -10  13   3      352.18      308.76     50.99 o 
  -9  13   3       64.37      104.83     41.04 o 
  -8  13   3      189.51      264.36     48.39 o 
  -7  13   3      171.22      208.26     46.57 o 
  -6  13   3      174.91      172.53     68.45 o 
  -5  13   3      188.30      179.62     67.25 o 
  -4  13   3       59.17      123.59     71.99 o 
  -3  13   3      353.04      293.75     74.72 o 
   0   1   4     1815.40     1711.24     26.96 o 
  -1   2   4       63.55       60.05      9.87 o 
   0   2   4     6729.25     6483.09     27.52 o 
  -2   3   4     3071.73     3508.86     22.99 o 
  -1   3   4     3118.66     3617.24     37.10 o 
   0   3   4      603.99      659.42     14.78 o 
  -3   4   4      805.03      849.08     12.25 o 
  -2   4   4     2685.53     2963.42     46.04 o 
  -1   4   4      793.94      849.97     19.93 o 
   0   4   4      206.61      228.15     12.62 o 
  -4   5   4      376.14      379.22     12.48 o 
  -3   5   4     3536.38     3489.99     49.61 o 
  -2   5   4     3503.05     3490.68     49.61 o 
  -1   5   4      381.79      391.36     18.88 o 
   0   5   4      341.44      328.99     14.55 o 
  -5   6   4      170.69      146.13     11.96 o 
  -4   6   4     1437.32     1488.04     30.11 o 
  -3   6   4      191.08      245.46     12.98 o 
  -2   6   4     1459.47     1491.63     25.18 o 
  -1   6   4      175.71      174.34     17.49 o 
   0   6   4      323.82      335.24     14.75 o 
  -6   7   4      887.53      885.01     29.71 o 
  -5   7   4      420.49      425.69     30.41 o 
  -4   7   4      281.02      262.41     22.38 o 
  -3   7   4      281.67      268.73     19.71 o 
  -2   7   4      433.36      431.06     19.86 o 
  -1   7   4      866.66      860.72     25.07 o 
   0   7   4     2828.89     2723.85     80.82 o 
  -7   8   4     1711.82     1574.53     44.80 o 
  -6   8   4     1744.98     1823.22     33.17 o 
  -5   8   4      503.12      514.52     38.74 o 
  -4   8   4     3655.03     3484.17     49.63 o 
  -3   8   4      516.00      539.87     23.56 o 
  -2   8   4     1727.92     1802.93     33.49 o 
  -1   8   4     1698.60     1645.27     32.30 o 
   0   8   4      331.28      273.39     29.63 o 
  -8   9   4      148.84      140.08     28.68 o 
  -7   9   4      253.71      221.06     26.82 o 
  -6   9   4      273.43      246.88     31.73 o 
  -5   9   4      743.67      650.51     38.95 o 
  -4   9   4      734.54      715.20     28.08 o 
  -3   9   4      264.71      222.66     24.01 o 
  -2   9   4      245.91      195.75     23.16 o 
  -1   9   4      150.78      133.56     30.50 o 
   0   9   4      194.71      180.88     30.69 o 
  -9  10   4       58.64       82.09     30.13 o 
  -8  10   4      458.06      496.32     50.74 o 
  -7  10   4       91.69       38.01     34.30 o 
  -6  10   4      161.08      149.59     33.91 o 
  -5  10   4       25.25       45.81     26.15 o 
  -4  10   4      156.97      160.75     24.01 o 
  -3  10   4       84.30       39.75     23.65 o 
  -2  10   4      445.21      475.85     33.92 o 
  -1  10   4       56.14       74.78     31.27 o 
   0  10   4     1114.33     1014.81     49.98 o 
 -10  11   4      482.77      493.83     42.41 o 
  -9  11   4      143.45      186.58     43.01 o 
  -8  11   4      134.47      144.35     44.78 o 
  -7  11   4     1752.98     1802.93    111.53 o 
  -6  11   4      115.20      126.88     37.66 o 
  -5  11   4      116.95      128.71     37.52 o 
  -4  11   4     1755.92     1834.24     49.93 o 
  -3  11   4      134.30      133.53     43.84 o 
  -2  11   4      150.76      187.59     46.42 o 
  -1  11   4      470.39      525.91     50.19 o 
   0  11   4       21.78      -11.17     38.43 o 
 -11  12   4      199.54      235.66     76.86 o 
 -10  12   4      154.76      115.34     48.68 o 
  -9  12   4       33.50       59.26     44.32 o 
  -8  12   4       32.34       65.05     44.96 o 
  -7  12   4      519.59      510.20     50.15 o 
  -6  12   4      421.81      449.88     47.45 o 
  -5  12   4      525.80      565.07     48.71 o 
  -4  12   4       32.94       39.24     38.90 o 
  -3  12   4       34.83       27.85     45.90 o 
  -2  12   4      154.30      174.88     43.85 o 
  -1  12   4      205.94      255.41     47.27 o 
  -9  13   4      850.45      847.64     49.04 o 
  -8  13   4      104.95      113.06     46.21 o 
  -7  13   4      848.81      901.31     59.31 o 
  -6  13   4      843.15      784.35     85.99 o 
  -5  13   4      104.77      148.15     68.73 o 
  -4  13   4      859.38      872.94     80.46 o 
   0   1   5    12376.84    12532.11    255.94 o 
  -1   2   5      610.99      831.68     16.65 o 
   0   2   5       89.52       98.47     12.24 o 
  -2   3   5      205.87      199.94     12.46 o 
  -1   3   5      191.51      188.64     10.84 o 
   0   3   5       57.60       68.92     13.90 o 
  -3   4   5      801.27      874.03     17.13 o 
  -2   4   5      235.37      266.68     11.20 o 
  -1   4   5      829.78      916.38     19.68 o 
   0   4   5     3820.82     3873.50     32.89 o 
  -4   5   5      831.38      813.43     19.30 o 
  -3   5   5      498.39      569.91     17.63 o 
  -2   5   5      504.68      563.68     19.30 o 
  -1   5   5      854.30      850.50     20.01 o 
   0   5   5      164.63      177.41     12.88 o 
  -5   6   5     3144.16     3111.22     27.42 o 
  -4   6   5     1566.13     1599.81     33.13 o 
  -3   6   5       26.07       40.61     11.91 o 
  -2   6   5     1522.17     1544.25     26.62 o 
  -1   6   5     3162.18     3132.91     59.45 o 
   0   6   5     4773.12     4609.25     62.37 o 
  -6   7   5      135.33      127.02     22.99 o 
  -5   7   5       26.33       17.65     26.20 o 
  -4   7   5      498.41      520.00     25.93 o 
  -3   7   5      502.40      523.56     20.36 o 
  -2   7   5       29.83       46.64     17.32 o 
  -1   7   5      132.73      160.40     18.59 o 
   0   7   5      242.50      261.65     20.44 o 
  -7   8   5      867.09      851.04     33.79 o 
  -6   8   5       98.06       73.68     30.22 o 
  -5   8   5      796.69      714.83     37.21 o 
  -4   8   5       29.36       47.88     18.55 o 
  -3   8   5      797.60      714.96     24.66 o 
  -2   8   5       97.03       97.67     19.98 o 
  -1   8   5      863.75      801.12     26.87 o 
   0   8   5      278.83      241.53     27.30 o 
  -8   9   5      858.95      834.61     41.97 o 
  -7   9   5     1090.70      982.60     48.26 o 
  -6   9   5      385.00      388.42     34.25 o 
  -5   9   5      633.87      609.81     49.45 o 
  -4   9   5      647.11      554.09     26.94 o 
  -3   9   5      391.85      420.02     26.36 o 
  -2   9   5     1064.59     1051.97     30.29 o 
  -1   9   5      856.97      895.46     35.94 o 
   0   9   5      180.81      154.84     29.93 o 
  -9  10   5      575.91      583.68     36.34 o 
  -8  10   5     1044.50      928.87     52.72 o 
  -7  10   5      410.06      405.01     41.51 o 
  -6  10   5       38.27       62.10     33.51 o 
  -5  10   5       75.19      110.07     35.48 o 
  -4  10   5       36.02       48.68     29.49 o 
  -3  10   5      417.09      486.53     33.13 o 
  -2  10   5     1050.02      984.41     52.72 o 
  -1  10   5      576.05      632.44     37.40 o 
   0  10   5       30.67       58.71     32.73 o 
 -10  11   5      174.99      212.76     48.42 o 
  -9  11   5      804.00      870.79     51.88 o 
  -8  11   5        2.39        3.28     38.82 o 
  -7  11   5     1346.14     1313.12     58.57 o 
  -6  11   5      489.91      498.19     42.29 o 
  -5  11   5      499.59      485.80     44.59 o 
  -4  11   5     1366.05     1344.36     45.84 o 
  -3  11   5        2.17        6.08     58.03 o 
  -2  11   5      805.19      893.16     69.27 o 
  -1  11   5      170.25      158.30     44.85 o 
   0  11   5      748.69      725.03     59.99 o 
 -10  12   5       40.85       69.28     46.66 o 
  -9  12   5      129.92      124.89     50.37 o 
  -8  12   5      134.60       98.58     47.99 o 
  -7  12   5       42.29       46.73     41.56 o 
  -6  12   5      252.61      206.46     45.06 o 
  -5  12   5       39.19       62.56     43.53 o 
  -4  12   5      135.43      116.63     44.08 o 
  -3  12   5      136.01      129.11     49.32 o 
  -2  12   5       38.52       51.51     44.07 o 
  -9  13   5      307.82      275.85     55.62 o 
  -8  13   5      135.80      155.06     44.69 o 
  -7  13   5      366.66      404.06     51.77 o 
  -6  13   5      373.61      366.89     80.03 o 
  -5  13   5      143.44      199.84     76.92 o 
  -4  13   5      315.21      359.52     72.92 o 
   0   1   6      433.13      826.41     24.70 o 
  -1   2   6      936.98      785.63     18.38 o 
   0   2   6      363.89      352.93     13.68 o 
  -2   3   6      108.46      111.80     11.89 o 
  -1   3   6       91.91       93.92     13.12 o 
   0   3   6     3374.69     3096.81     32.14 o 
  -3   4   6      257.51      340.28     14.47 o 
  -2   4   6     1136.66     1179.90     20.93 o 
  -1   4   6      258.06      322.44     14.93 o 
   0   4   6      421.06      432.75     19.29 o 
  -4   5   6      885.13      926.15     28.38 o 
  -3   5   6     1423.33     1321.64     21.48 o 
  -2   5   6     1393.84     1342.23     30.52 o 
  -1   5   6      874.68      945.98     20.00 o 
   0   5   6     2757.88     2606.98     26.71 o 
  -5   6   6     3789.63     3493.43     57.38 o 
  -4   6   6     1042.95     1094.99     21.23 o 
  -3   6   6     1150.29     1207.16     22.91 o 
  -2   6   6     1031.55     1073.92     23.66 o 
  -1   6   6     3767.90     3444.91     84.88 o 
   0   6   6      357.49      312.64     16.06 o 
  -6   7   6      816.08      845.88     41.53 o 
  -5   7   6     2006.31     1865.15     67.34 o 
  -4   7   6      276.40      239.30     22.53 o 
  -3   7   6      272.56      252.54     18.07 o 
  -2   7   6     1966.64     1949.28     31.28 o 
  -1   7   6      824.67      890.71     24.90 o 
   0   7   6      373.30      331.15     26.41 o 
  -7   8   6      783.54      735.54     41.42 o 
  -6   8   6      336.38      328.48     35.98 o 
  -5   8   6      338.59      304.66     30.62 o 
  -4   8   6      174.78      156.62     19.50 o 
  -3   8   6      346.64      335.55     21.60 o 
  -2   8   6      333.70      347.33     22.63 o 
  -1   8   6      811.08      807.88     32.13 o 
   0   8   6      277.85      200.92     27.82 o 
  -8   9   6       17.07       49.45     37.45 o 
  -7   9   6     2182.76     2259.99     61.81 o 
  -6   9   6      311.17      249.81     34.45 o 
  -5   9   6      241.29      227.44     27.47 o 
  -4   9   6      247.98      224.86     29.17 o 
  -3   9   6      309.94      246.32     29.42 o 
  -2   9   6     2164.75     2191.80     83.94 o 
  -1   9   6       17.62       79.60     33.94 o 
   0   9   6        2.70       -4.24     27.31 o 
  -9  10   6      251.63      252.70     44.70 o 
  -8  10   6      363.16      423.11     41.72 o 
  -7  10   6      278.78      328.36     41.97 o 
  -6  10   6      459.48      502.75     40.08 o 
  -5  10   6     1117.74     1305.02     43.19 o 
  -4  10   6      459.62      508.29     34.51 o 
  -3  10   6      272.31      290.35     31.30 o 
  -2  10   6      371.88      417.60     45.02 o 
  -1  10   6      248.26      273.26     41.01 o 
   0  10   6      408.37      338.37     45.83 o 
 -10  11   6      531.19      579.28     55.30 o 
  -9  11   6      562.17      531.17     56.59 o 
  -8  11   6      396.98      384.94     45.05 o 
  -7  11   6      507.14      471.13     49.61 o 
  -6  11   6       34.66       49.91     37.74 o 
  -5  11   6       34.09       47.70     31.43 o 
  -4  11   6      515.09      504.07     36.81 o 
  -3  11   6      391.07      399.17     48.51 o 
  -2  11   6      567.58      502.10     49.60 o 
  -1  11   6      542.41      582.92     51.83 o 
   0  11   6      184.33      187.82     46.42 o 
 -10  12   6       45.02       83.06     51.79 o 
  -9  12   6      182.82      203.13     49.97 o 
  -8  12   6      330.87      310.19     49.26 o 
  -7  12   6      334.40      339.34     51.53 o 
  -6  12   6       86.75       75.15     52.14 o 
  -5  12   6      331.87      386.48     47.76 o 
  -4  12   6      329.04      267.25     51.13 o 
  -3  12   6      182.94      175.49     48.09 o 
  -2  12   6       44.99       55.47     59.95 o 
  -8  13   6       15.06       32.04     47.51 o 
  -7  13   6       83.38      100.94     48.94 o 
  -6  13   6       82.70       91.01     68.27 o 
  -5  13   6       13.62       66.97     68.43 o 
  -4  13   6       27.39       24.55     69.60 o 
   0   1   7     3924.51     4592.48     33.19 o 
  -1   2   7    10397.19    10242.28     46.91 o 
   0   2   7      809.93      939.92     19.58 o 
  -2   3   7     1045.37      976.27     18.81 o 
  -1   3   7     1062.50     1074.01     22.87 o 
   0   3   7     1120.60     1130.63     27.76 o 
  -3   4   7      461.26      470.34     16.72 o 
  -2   4   7      106.79      183.67      9.12 o 
  -1   4   7      453.91      447.90     24.56 o 
   0   4   7      191.50      238.45     20.57 o 
  -4   5   7     1402.78     1461.01     36.17 o 
  -3   5   7     2280.99     2240.04     28.60 o 
  -2   5   7     2278.68     2256.98     23.00 o 
  -1   5   7     1401.14     1460.08     24.11 o 
   0   5   7     1672.39     1678.50     43.40 o 
  -5   6   7     1276.05     1327.16     54.60 o 
  -4   6   7      923.23      954.15     20.89 o 
  -3   6   7      849.40      748.91     17.71 o 
  -2   6   7      930.49      944.23     22.09 o 
  -1   6   7     1263.46     1285.61     25.56 o 
   0   6   7       91.28      119.32     20.33 o 
  -6   7   7      307.48      310.98     35.26 o 
  -5   7   7      435.04      431.52     49.86 o 
  -4   7   7      186.57      199.58     23.44 o 
  -3   7   7      197.14      200.02     23.71 o 
  -2   7   7      423.34      406.59     20.62 o 
  -1   7   7      306.84      291.94     19.91 o 
   0   7   7       92.96       75.80     24.01 o 
  -7   8   7      328.14      316.77     36.39 o 
  -6   8   7      487.22      468.62     36.55 o 
  -5   8   7     1053.47      995.33     34.05 o 
  -4   8   7     2605.21     2491.98     49.01 o 
  -3   8   7     1057.59      964.61     34.90 o 
  -2   8   7      485.41      487.92     28.92 o 
  -1   8   7      331.52      327.65     35.37 o 
   0   8   7     1015.14     1051.90     36.74 o 
  -8   9   7      114.32      120.93     37.79 o 
  -7   9   7     1311.70     1336.08     52.73 o 
  -6   9   7      545.07      518.85     60.17 o 
  -5   9   7      369.62      358.20     29.04 o 
  -4   9   7      366.52      360.10     30.33 o 
  -3   9   7      536.89      472.15     31.26 o 
  -2   9   7     1325.31     1373.27     40.32 o 
  -1   9   7      117.36      117.70     39.04 o 
   0   9   7        0.30       21.32     35.36 o 
  -9  10   7      156.63      168.55     42.57 o 
  -8  10   7      114.61       85.67     39.50 o 
  -7  10   7      356.61      379.18     45.51 o 
  -6  10   7       56.57       85.96     36.81 o 
  -5  10   7      170.23      177.12     31.38 o 
  -4  10   7       59.60       75.67     29.43 o 
  -3  10   7      362.63      379.51     34.42 o 
  -2  10   7      116.26      137.90     40.87 o 
  -1  10   7      159.33      192.85     63.14 o 
   0  10   7        7.47        4.52     39.44 o 
 -10  11   7       65.73       75.06     47.18 o 
  -9  11   7      663.94      608.28     62.56 o 
  -8  11   7      571.09      642.14     50.07 o 
  -7  11   7      356.40      332.14     42.60 o 
  -6  11   7      962.82      900.85     51.57 o 
  -5  11   7      973.53      861.41     42.54 o 
  -4  11   7      358.80      333.41     37.56 o 
  -3  11   7      569.98      618.28     50.50 o 
  -2  11   7      652.62      680.76     55.31 o 
  -1  11   7       62.29       81.74     42.28 o 
   0  11   7      174.72      156.44     48.41 o 
 -10  12   7       67.65       47.80     47.21 o 
  -9  12   7      523.95      580.43     58.11 o 
  -8  12   7      244.79      257.18     46.15 o 
  -7  12   7      629.96      649.30     55.51 o 
  -6  12   7       16.71       31.24     45.98 o 
  -5  12   7      622.46      721.71     55.34 o 
  -4  12   7      238.24      275.55     48.23 o 
  -3  12   7      527.73      639.81     52.87 o 
  -2  12   7       66.95       74.36     50.49 o 
  -8  13   7      773.75      853.78     78.95 o 
  -7  13   7       16.35       39.03     65.22 o 
  -6  13   7       17.15       10.26     50.07 o 
  -5  13   7      783.84      806.05     85.22 o 
   0   1   8     5114.97     5190.28     26.87 o 
  -1   2   8      700.71      857.32     14.46 o 
   0   2   8     1825.05     1782.61     29.64 o 
  -2   3   8     1730.60     1716.55     32.11 o 
  -1   3   8     1743.72     1693.16     33.94 o 
   0   3   8      872.20      853.19     21.53 o 
  -3   4   8     2312.51     2319.83     32.48 o 
  -2   4   8     4707.41     4490.45     90.69 o 
  -1   4   8     2284.89     2280.26     65.49 o 
   0   4   8     1560.35     1703.46     46.59 o 
  -4   5   8      439.11      428.64     42.04 o 
  -3   5   8     1432.66     1380.61     28.32 o 
  -2   5   8     1426.08     1421.43     33.44 o 
  -1   5   8      425.27      426.94     22.53 o 
   0   5   8     1623.43     1543.47     42.32 o 
  -5   6   8      537.39      535.65     50.29 o 
  -4   6   8     4073.88     4022.35     97.32 o 
  -3   6   8      587.06      571.97     21.07 o 
  -2   6   8     4049.15     3964.91     50.03 o 
  -1   6   8      548.23      584.78     22.97 o 
   0   6   8      759.19      679.31     36.97 o 
  -6   7   8     2750.14     2672.28     60.81 o 
  -5   7   8      351.93      316.41     48.65 o 
  -4   7   8      242.89      247.37     31.59 o 
  -3   7   8      238.98      242.52     24.39 o 
  -2   7   8      351.93      297.41     26.23 o 
  -1   7   8     2737.98     2674.10     37.53 o 
   0   7   8       89.89       86.79     32.60 o 
  -7   8   8     1549.88     1421.67     53.36 o 
  -6   8   8     1055.17     1104.36     45.40 o 
  -5   8   8      160.30      164.23     34.04 o 
  -4   8   8        5.79        6.81     23.28 o 
  -3   8   8      160.82      175.45     27.78 o 
  -2   8   8     1043.17     1071.50     37.21 o 
  -1   8   8     1525.45     1442.00     54.05 o 
   0   8   8       52.84       38.64     38.36 o 
  -8   9   8       84.79      111.85     38.19 o 
  -7   9   8       62.64       61.79     38.73 o 
  -6   9   8      384.41      330.03     58.13 o 
  -5   9   8     1503.57     1464.72     42.52 o 
  -4   9   8     1476.40     1479.40     42.16 o 
  -3   9   8      389.59      401.36     32.72 o 
  -2   9   8       64.20       78.10     38.81 o 
  -1   9   8       83.33      107.56     35.49 o 
   0   9   8     1320.46     1407.20     61.32 o 
  -9  10   8      125.40      113.56     43.17 o 
  -8  10   8      374.87      382.23     48.13 o 
  -7  10   8       75.09       99.37     39.91 o 
  -6  10   8       35.29       84.61     53.12 o 
  -5  10   8        2.86        5.78     30.69 o 
  -4  10   8       32.90       33.31     28.83 o 
  -3  10   8       75.21      108.33     37.86 o 
  -2  10   8      368.37      349.59     43.55 o 
  -1  10   8      128.61      116.81     40.37 o 
   0  10   8      105.37       95.51     62.77 o 
 -10  11   8      329.47      331.05     53.53 o 
  -9  11   8      972.85     1003.52     59.77 o 
  -8  11   8       39.95       60.64     43.17 o 
  -7  11   8     1167.76     1139.88     57.87 o 
  -6  11   8      122.94      133.62     56.35 o 
  -5  11   8      120.30      143.98     33.57 o 
  -4  11   8     1165.03     1152.65     45.34 o 
  -3  11   8       39.64       28.97     45.17 o 
  -2  11   8      977.30      987.81     82.51 o 
  -1  11   8      318.52      364.00     51.88 o 
  -9  12   8       31.35       52.88     49.74 o 
  -8  12   8      295.56      314.02     49.03 o 
  -7  12   8      186.53      242.48     48.40 o 
  -6  12   8       65.61       76.88     45.54 o 
  -5  12   8      185.85      267.33     52.36 o 
  -4  12   8      293.01      249.78     50.31 o 
  -3  12   8       28.80       26.19     46.85 o 
  -7  13   8      405.51      408.83     80.31 o 
  -6  13   8      418.23      457.61     76.74 o 
  -5  13   8      281.22      325.89     80.92 o 
   0   1   9      656.28      655.52     16.10 o 
  -1   2   9      128.96      136.16      9.73 o 
   0   2   9     9005.18     8978.24     53.17 o 
  -2   3   9     1759.98     1724.82     40.63 o 
  -1   3   9     1752.32     1767.34     27.45 o 
   0   3   9    13775.84    13399.30     79.65 o 
  -3   4   9      203.43      279.97     21.52 o 
  -2   4   9     7386.74     7257.95    110.69 o 
  -1   4   9      198.17      289.38     20.40 o 
   0   4   9      276.06      282.94     23.95 o 
  -4   5   9     2056.53     2006.97     29.58 o 
  -3   5   9     2967.95     2899.99     35.46 o 
  -2   5   9     2992.44     2914.13     39.95 o 
  -1   5   9     2067.43     1972.11     36.54 o 
   0   5   9       42.32       70.59     19.32 o 
  -5   6   9     1916.62     1793.91     38.69 o 
  -4   6   9      492.20      523.52     20.50 o 
  -3   6   9        2.70       19.12     18.31 o 
  -2   6   9      508.96      564.24     22.16 o 
  -1   6   9     1931.32     1879.48     32.65 o 
   0   6   9     1697.74     1585.36     65.46 o 
  -6   7   9     1033.50      958.61     33.13 o 
  -5   7   9     3667.27     3288.50     92.07 o 
  -4   7   9     1163.83     1150.73     41.75 o 
  -3   7   9     1163.99     1124.09     35.28 o 
  -2   7   9     3615.71     3241.89     50.81 o 
  -1   7   9     1044.30      967.17     28.70 o 
   0   7   9     1573.43     1456.16     49.60 o 
  -7   8   9       28.26       57.02     36.02 o 
  -6   8   9      484.81      533.99     37.96 o 
  -5   8   9      354.31      368.63     35.40 o 
  -4   8   9       11.86       38.34     32.97 o 
  -3   8   9      361.87      366.14     29.27 o 
  -2   8   9      481.05      491.06     24.75 o 
  -1   8   9       28.28       17.67     33.77 o 
   0   8   9        2.27       34.41     33.91 o 
  -8   9   9      323.85      345.26     42.37 o 
  -7   9   9      135.11      115.27     37.86 o 
  -6   9   9      282.82      315.81     53.27 o 
  -5   9   9     1201.61     1258.54     48.95 o 
  -4   9   9     1192.82     1214.40     41.50 o 
  -3   9   9      275.10      291.53     30.32 o 
  -2   9   9      137.23      155.11     36.55 o 
  -1   9   9      324.77      341.80     42.56 o 
   0   9   9      601.81      653.29     52.18 o 
  -9  10   9      566.82      549.40     52.95 o 
  -8  10   9       70.57       48.29     38.57 o 
  -7  10   9      389.70      417.25     48.05 o 
  -6  10   9      728.91      660.74     62.20 o 
  -5  10   9        0.68       39.28     34.33 o 
  -4  10   9      724.38      679.86     39.10 o 
  -3  10   9      397.73      407.47     46.19 o 
  -2  10   9       72.86       46.38     40.35 o 
  -1  10   9      560.00      535.10     52.22 o 
   0  10   9       21.68       32.34     42.64 o 
 -10  11   9       44.67       65.54     49.77 o 
  -9  11   9      171.78      196.39     50.41 o 
  -8  11   9      107.22      127.48     44.05 o 
  -7  11   9       16.76       38.14     41.83 o 
  -6  11   9      393.07      403.02     68.54 o 
  -5  11   9      390.42      410.87     40.26 o 
  -4  11   9       15.29       24.74     42.63 o 
  -3  11   9      107.19      138.78     48.18 o 
  -2  11   9      179.74      176.11     48.73 o 
  -1  11   9       45.22       84.76     64.55 o 
  -9  12   9        1.60       21.44     68.60 o 
  -8  12   9      232.49      281.70     55.84 o 
  -7  12   9      790.93      818.24     68.74 o 
  -6  12   9      372.19      451.61     77.24 o 
  -5  12   9      794.92      807.92     58.70 o 
  -4  12   9      236.87      300.41     49.08 o 
  -3  12   9        1.40       45.23     51.48 o 
   0   1  10       42.97       57.81      9.12 o 
  -1   2  10      804.93      913.45     13.73 o 
   0   2  10     3428.44     3367.43     42.16 o 
  -2   3  10      441.13      542.78     21.94 o 
  -1   3  10      437.42      485.41     23.57 o 
   0   3  10     1493.29     1379.28     26.82 o 
  -3   4  10     1375.33     1300.12     36.69 o 
  -2   4  10        0.02       69.46     25.12 o 
  -1   4  10     1376.10     1345.88     31.21 o 
   0   4  10     1683.89     1703.79     41.63 o 
  -4   5  10       12.89       45.96     16.77 o 
  -3   5  10     2683.81     2614.79     44.72 o 
  -2   5  10     2673.32     2647.58     47.38 o 
  -1   5  10       13.25       40.23     24.54 o 
   0   5  10       71.59      104.98     22.38 o 
  -5   6  10      338.02      292.59     25.33 o 
  -4   6  10      719.30      713.83     23.02 o 
  -3   6  10     2696.20     2529.20     62.00 o 
  -2   6  10      725.66      736.38     27.74 o 
  -1   6  10      343.55      318.54     24.80 o 
   0   6  10      887.82      914.53     32.81 o 
  -6   7  10      164.58      142.03     25.75 o 
  -5   7  10     1070.71      997.35     40.35 o 
  -4   7  10      481.64      471.95     34.44 o 
  -3   7  10      487.08      484.42     49.81 o 
  -2   7  10     1078.52     1056.72     26.32 o 
  -1   7  10      157.45      137.99     25.79 o 
   0   7  10     2623.93     2467.87     62.73 o 
  -7   8  10      833.71      829.62     48.62 o 
  -6   8  10     1806.92     1869.24     59.79 o 
  -5   8  10        2.63       44.40     32.70 o 
  -4   8  10     2928.56     2734.48     62.80 o 
  -3   8  10        3.30       18.87     30.29 o 
  -2   8  10     1788.37     1877.88     37.82 o 
  -1   8  10      833.69      771.24     48.13 o 
   0   8  10      114.10      112.74     41.45 o 
  -8   9  10      242.30      251.92     39.98 o 
  -7   9  10      320.14      252.05     43.76 o 
  -6   9  10      206.71      192.57     53.51 o 
  -5   9  10     2179.29     2103.30     85.89 o 
  -4   9  10     2155.63     2093.94     80.79 o 
  -3   9  10      208.39      211.76     24.77 o 
  -2   9  10      316.32      228.16     36.77 o 
  -1   9  10      243.31      221.72     42.53 o 
   0   9  10     1773.47     1741.08    127.81 o 
  -9  10  10      168.36      184.03     46.54 o 
  -8  10  10      495.20      458.79     49.34 o 
  -7  10  10      426.23      451.19     45.90 o 
  -6  10  10      195.63      196.87     61.15 o 
  -5  10  10      341.09      350.06     44.54 o 
  -4  10  10      194.42      160.10     32.93 o 
  -3  10  10      435.49      443.03     48.83 o 
  -2  10  10      482.62      458.59     47.68 o 
  -1  10  10      168.25      212.23     48.07 o 
   0  10  10      687.60      635.89     54.07 o 
 -10  11  10      520.82      246.24     85.69 o 
  -9  11  10      158.10      203.27     51.81 o 
  -8  11  10      755.08      745.00     53.34 o 
  -7  11  10      871.61      933.51     57.37 o 
  -6  11  10      753.72      791.78     74.83 o 
  -5  11  10      749.12      803.03     55.54 o 
  -4  11  10      881.61      862.07     55.49 o 
  -3  11  10      752.96      767.84     56.89 o 
  -2  11  10      155.90      193.52     47.88 o 
  -1  11  10      525.74      544.49     87.88 o 
  -8  12  10       75.70       34.69     63.82 o 
  -7  12  10      787.04      640.89    180.92 o 
  -6  12  10      106.53       81.32     71.16 o 
  -5  12  10      797.32      659.83     84.95 o 
  -4  12  10       72.34       49.79     46.29 o 
   0   1  11     4854.25     4924.88     45.53 o 
  -1   2  11        5.99       78.34      8.50 o 
   0   2  11     1281.72     1177.41     19.47 o 
  -2   3  11     1043.47     1027.06     23.76 o 
  -1   3  11     1051.55     1013.50     30.69 o 
   0   3  11     1205.69     1173.59     24.12 o 
  -3   4  11     1082.94     1064.61     35.70 o 
  -2   4  11     1738.30     1552.32     35.04 o 
  -1   4  11     1086.27     1043.44     34.26 o 
   0   4  11     1335.00     1377.26     40.59 o 
  -4   5  11      325.17      380.78     22.90 o 
  -3   5  11      253.28      276.82     22.03 o 
  -2   5  11      249.11      253.36     23.32 o 
  -1   5  11      322.95      370.34     25.14 o 
   0   5  11     1017.79      952.52     36.92 o 
  -5   6  11     3114.08     3087.74     49.71 o 
  -4   6  11     1498.56     1448.04     29.95 o 
  -3   6  11      253.19      293.41     27.60 o 
  -2   6  11     1472.23     1394.84     35.17 o 
  -1   6  11     3114.45     3051.13     60.35 o 
   0   6  11      418.18      427.49     29.02 o 
  -6   7  11      154.38      151.72     24.46 o 
  -5   7  11      594.80      629.53     56.87 o 
  -4   7  11      400.78      341.32     34.32 o 
  -3   7  11      398.08      392.43     34.32 o 
  -2   7  11      601.97      615.61     30.24 o 
  -1   7  11      150.74      146.82     26.23 o 
   0   7  11        1.89       11.90     33.18 o 
  -7   8  11      221.09      221.25     40.77 o 
  -6   8  11      205.31      169.71     36.81 o 
  -5   8  11     1183.98     1140.94     47.18 o 
  -4   8  11     1427.34     1477.90     52.88 o 
  -3   8  11     1170.52     1094.51     47.17 o 
  -2   8  11      202.30      149.75     28.93 o 
  -1   8  11      220.85      204.38     40.67 o 
   0   8  11      253.63      288.48     45.73 o 
  -8   9  11     1147.05     1080.84     57.83 o 
  -7   9  11     1231.69     1144.65     52.35 o 
  -6   9  11      748.34      720.39     68.30 o 
  -5   9  11       15.58        5.96     34.61 o 
  -4   9  11       14.14        5.30     36.98 o 
  -3   9  11      767.97      818.79     36.85 o 
  -2   9  11     1239.65     1224.67     65.70 o 
  -1   9  11     1130.80     1142.05     56.92 o 
   0   9  11        0.00       25.45     40.19 o 
  -9  10  11      777.94      757.22     53.77 o 
  -8  10  11      320.20      294.18     45.90 o 
  -7  10  11      162.28      146.38     42.22 o 
  -6  10  11       54.38       29.77     49.73 o 
  -5  10  11      380.51      434.81     46.68 o 
  -4  10  11       57.35       63.57     42.35 o 
  -3  10  11      167.16      199.24     46.73 o 
  -2  10  11      326.11      238.41     45.55 o 
  -1  10  11      780.37      795.60     57.72 o 
   0  10  11      894.12      970.44     60.94 o 
  -9  11  11     1548.72     1849.94    110.22 o 
  -8  11  11       37.20       46.91     43.71 o 
  -7  11  11     1406.66     1447.41     66.96 o 
  -6  11  11      805.36      822.59     77.84 o 
  -5  11  11      815.43      883.78     58.66 o 
  -4  11  11     1412.40     1498.61     97.63 o 
  -3  11  11       37.25       49.65     44.24 o 
  -2  11  11     1562.69     1631.90    108.93 o 
  -7  12  11      402.14      445.36     72.01 o 
  -6  12  11       36.44       44.40     67.24 o 
  -5  12  11      395.28      448.76     81.37 o 
   0   0  12     5800.93     5361.85     98.19 o 
   0   1  12      158.83      207.18     13.04 o 
  -1   2  12      631.71      618.34     16.73 o 
   0   2  12     1166.23     1122.40     20.29 o 
  -2   3  12     1075.61     1141.21     23.53 o 
  -1   3  12     1047.92     1092.44     32.41 o 
   0   3  12     3111.78     3050.30     42.65 o 
  -3   4  12       38.77       61.11     25.86 o 
  -2   4  12     8211.63     7882.49     83.98 o 
  -1   4  12       38.50       62.58     20.04 o 
   0   4  12      350.17      335.51     29.26 o 
  -4   5  12      493.97      515.80     25.36 o 
  -3   5  12     2038.93     2001.09     37.86 o 
  -2   5  12     2036.79     1978.42     38.76 o 
  -1   5  12      486.46      477.10     27.08 o 
   0   5  12     5130.06     4755.97     71.93 o 
  -5   6  12      476.60      470.25     35.61 o 
  -4   6  12      535.20      615.65     28.26 o 
  -3   6  12     1788.25     1768.28     45.70 o 
  -2   6  12      533.55      608.77     29.76 o 
  -1   6  12      479.13      475.76     28.53 o 
   0   6  12      373.58      389.22     36.20 o 
  -6   7  12      432.72      427.98     32.21 o 
  -5   7  12     1206.96     1253.04     45.93 o 
  -4   7  12     1139.32     1084.20     58.81 o 
  -3   7  12     1132.87     1059.53     45.05 o 
  -2   7  12     1196.56     1181.97     45.76 o 
  -1   7  12      439.02      431.25     30.41 o 
   0   7  12       47.73       77.13     38.25 o 
  -7   8  12      498.88      483.89     45.81 o 
  -6   8  12       85.83       81.52     39.08 o 
  -5   8  12       41.35       30.62     33.40 o 
  -4   8  12      101.41      114.69     36.83 o 
  -3   8  12       43.97       25.50     33.19 o 
  -2   8  12       88.85       91.13     35.59 o 
  -1   8  12      496.46      501.12     43.71 o 
   0   8  12      198.24      195.39     40.83 o 
  -8   9  12      240.31      287.73     48.46 o 
  -7   9  12      693.98      665.88     52.84 o 
  -6   9  12       76.96       21.58     40.30 o 
  -5   9  12      861.63      812.08     46.79 o 
  -4   9  12      876.88      865.24     51.47 o 
  -3   9  12       77.81       60.06     36.43 o 
  -2   9  12      690.64      651.58     71.74 o 
  -1   9  12      243.01      207.46     45.30 o 
   0   9  12      111.95      118.76     40.17 o 
  -9  10  12      405.17      460.18     51.79 o 
  -8  10  12      253.21      336.77     54.07 o 
  -7  10  12      278.39      311.36     51.28 o 
  -6  10  12      452.29      423.24     68.34 o 
  -5  10  12     1947.72     2050.38     70.28 o 
  -4  10  12      441.35      510.30     50.14 o 
  -3  10  12      280.88      260.86     70.61 o 
  -2  10  12      254.80      269.50     46.98 o 
  -1  10  12      394.53      403.48     48.45 o 
   0  10  12       29.19       28.45     64.09 o 
  -8  11  12        6.27       20.37     45.73 o 
  -7  11  12      396.43      391.92     59.14 o 
  -5  11  12       17.37        4.17     47.03 o 
  -4  11  12      396.79      423.23     79.60 o 
  -3  11  12        4.75        2.70     72.53 o 
  -6  12  12        0.19        6.15     73.57 o 
   0   1  13      197.29      207.61     17.56 o 
  -1   2  13       28.76       64.96     13.95 o 
   0   2  13      772.69      695.14     22.77 o 
  -2   3  13     1258.04     1232.67     31.28 o 
  -1   3  13     1261.22     1186.98     30.66 o 
   0   3  13      467.99      421.07     20.72 o 
  -3   4  13     1304.92     1232.12     31.24 o 
  -2   4  13     1643.15     1501.67     30.61 o 
  -1   4  13     1301.00     1250.13     34.06 o 
   0   4  13      872.78      874.07     31.58 o 
  -4   5  13       94.50       83.30     22.42 o 
  -3   5  13      185.69      236.69     22.13 o 
  -2   5  13      186.96      181.57     25.36 o 
  -1   5  13       96.76      116.48     25.07 o 
   0   5  13      403.93      422.99     29.01 o 
  -5   6  13      889.60      904.33     42.90 o 
  -4   6  13      453.90      479.65     27.35 o 
  -3   6  13       68.41       92.19     24.64 o 
  -2   6  13      444.54      440.68     28.78 o 
  -1   6  13      896.73      913.73     34.91 o 
   0   6  13      328.03      298.19     36.34 o 
  -6   7  13      159.96      151.04     35.83 o 
  -5   7  13      767.36      693.97     57.45 o 
  -4   7  13      270.47      239.04     48.71 o 
  -3   7  13      272.89      282.41     35.15 o 
  -2   7  13      757.10      689.17     42.26 o 
  -1   7  13      155.63      139.02     28.51 o 
   0   7  13        1.54       -1.79     56.41 o 
  -7   8  13      108.24      114.01     41.03 o 
  -6   8  13       93.34      137.80     56.94 o 
  -5   8  13      492.99      456.29     54.94 o 
  -4   8  13     2210.55     2244.07     85.38 o 
  -3   8  13      504.17      517.71     42.24 o 
  -2   8  13       89.91      130.96     36.60 o 
  -1   8  13      108.41      189.14     56.44 o 
   0   8  13       16.72       23.81     62.71 o 
  -8   9  13       28.94       17.03     45.99 o 
  -7   9  13     1748.23     1812.18     67.01 o 
  -6   9  13      115.49      142.13     38.50 o 
  -5   9  13      180.13      248.35     60.21 o 
  -4   9  13      176.16      236.53     41.20 o 
  -3   9  13      104.58      121.83     40.83 o 
  -2   9  13     1745.54     1725.69     93.43 o 
  -1   9  13       29.32       33.25     64.99 o 
   0   9  13       81.65       96.98     44.89 o 
  -9  10  13      764.38      756.27     59.62 o 
  -8  10  13      183.24      224.14     48.54 o 
  -7  10  13      299.82      326.65     47.94 o 
  -6  10  13      235.51      183.32     66.06 o 
  -5  10  13        2.29      -10.83     60.28 o 
  -4  10  13      241.88      219.05     65.11 o 
  -3  10  13      301.75      312.43     63.84 o 
  -2  10  13      184.85      270.60     72.40 o 
  -1  10  13      761.95      780.17     86.59 o 
  -7  11  13      485.04      513.12     55.15 o 
  -6  11  13      309.60      297.17     71.73 o 
  -5  11  13      308.58      258.65     73.38 o 
  -4  11  13      494.06      564.18     74.54 o 
  -3  11  13       80.69       73.53     73.52 o 
   0   1  14       50.56       60.17     17.01 o 
  -1   2  14        8.60       29.47     17.43 o 
   0   2  14       75.21       61.69     18.32 o 
  -2   3  14     1226.79     1247.06     33.00 o 
  -1   3  14     1253.25     1284.32     27.71 o 
   0   3  14      227.93      265.60     20.35 o 
  -3   4  14      991.78      929.70     31.58 o 
  -2   4  14     1200.85     1176.48     27.43 o 
  -1   4  14      991.17      952.96     33.27 o 
   0   4  14      874.83      858.87     34.06 o 
  -4   5  14       33.34       36.75     21.66 o 
  -3   5  14      186.68      228.64     22.78 o 
  -2   5  14      175.37      192.69     26.27 o 
  -1   5  14       28.57       14.54     24.18 o 
   0   5  14      190.95      280.18     28.96 o 
  -5   6  14      125.85      154.72     42.97 o 
  -4   6  14     1265.52     1371.02     47.84 o 
  -3   6  14     1141.93     1039.11     35.23 o 
  -2   6  14     1251.97     1296.34     38.47 o 
  -1   6  14      129.12      139.26     28.18 o 
   0   6  14       43.68       63.22     28.59 o 
  -6   7  14      524.22      505.83     41.38 o 
  -5   7  14      189.67      242.78     56.07 o 
  -4   7  14       65.32       52.11     32.73 o 
  -3   7  14       64.21       72.81     35.86 o 
  -2   7  14      181.90      204.63     36.65 o 
  -1   7  14      527.05      535.64     34.60 o 
   0   7  14      106.84       95.85     36.99 o 
  -7   8  14      504.29      493.21     73.03 o 
  -6   8  14      774.59      672.68     67.08 o 
  -5   8  14       23.52       37.04     48.13 o 
  -4   8  14      646.06      566.88     44.75 o 
  -3   8  14       21.35       12.28     36.06 o 
  -2   8  14      762.03      741.42     49.08 o 
  -1   8  14      514.20      563.55     69.82 o 
   0   8  14       11.41        3.48     56.19 o 
  -8   9  14      383.61      352.06     69.18 o 
  -7   9  14       90.60      113.06     62.97 o 
  -6   9  14      212.00      247.42     65.93 o 
  -5   9  14     1114.80     1258.98     77.88 o 
  -4   9  14     1125.05     1200.18     56.74 o 
  -3   9  14      210.61      202.59     45.16 o 
  -2   9  14       89.55      122.85     63.15 o 
  -1   9  14      385.63      413.11     71.84 o 
   0   9  14     1163.05     1199.00     88.89 o 
  -8  10  14      189.57      222.69     80.42 o 
  -7  10  14      138.02      178.42     65.98 o 
  -6  10  14      435.83      537.76     84.87 o 
  -5  10  14      132.70      123.37     46.12 o 
  -4  10  14      432.65      423.50     72.01 o 
  -3  10  14      141.98      149.90     71.45 o 
  -2  10  14      187.07      191.72     71.41 o 
  -5  11  14      143.28      229.79     68.91 o 
  -4  11  14      681.96      637.22     86.10 o 
   0   1  15        9.53       47.12     19.08 o 
  -1   2  15       41.77       41.34     20.26 o 
   0   2  15      910.52      856.57     26.80 o 
  -2   3  15      923.44      903.27     31.29 o 
  -1   3  15      914.56      877.37     31.64 o 
   0   3  15     4774.84     4864.62     47.95 o 
  -3   4  15      151.08      131.52     25.17 o 
  -2   4  15        1.14        9.21     23.26 o 
  -1   4  15      153.95      174.16     22.73 o 
   0   4  15      426.31      580.77     28.85 o 
  -4   5  15      315.70      308.08     27.98 o 
  -3   5  15      651.33      671.30     29.87 o 
  -2   5  15      643.97      638.80     31.70 o 
  -1   5  15      318.39      342.42     30.04 o 
   0   5  15       20.43       31.33     27.33 o 
  -5   6  15       35.83       27.04     28.34 o 
  -4   6  15      593.45      613.98     43.48 o 
  -3   6  15       46.62       31.35     35.43 o 
  -2   6  15      604.22      632.57     36.71 o 
  -1   6  15       35.67       22.55     27.38 o 
   0   6  15      573.07      587.93     35.50 o 
  -6   7  15      417.37      421.09     34.86 o 
  -5   7  15      841.01      848.46     73.58 o 
  -4   7  15      875.49      848.14     73.16 o 
  -3   7  15      871.31      876.47     47.46 o 
  -2   7  15      853.40      873.74     57.05 o 
  -1   7  15      410.52      456.93     43.74 o 
   0   7  15      215.78      225.36     41.13 o 
  -7   8  15      179.40      194.09     69.11 o 
  -6   8  15      321.25      382.96     63.09 o 
  -4   8  15        1.55        4.53     38.53 o 
  -3   8  15       32.52       35.40     40.11 o 
  -2   8  15      315.53      303.83     43.50 o 
  -1   8  15      175.94      151.48     65.29 o 
   0   8  15       28.03        9.11     66.17 o 
  -8   9  15      210.42      213.76     75.97 o 
  -7   9  15       34.17        9.85     67.87 o 
  -6   9  15      596.81      660.21     77.34 o 
  -5   9  15      748.27      788.91     81.79 o 
  -4   9  15      745.60      823.06     54.26 o 
  -3   9  15      591.56      618.52     74.76 o 
  -2   9  15       35.05       81.58     59.45 o 
  -1   9  15      217.32      223.05     66.73 o 
   0   9  15      968.80     1011.69     95.88 o 
  -7  10  15      347.15      369.40     77.87 o 
  -6  10  15      159.77      178.59     77.44 o 
  -5  10  15        7.73       16.47     45.27 o 
  -4  10  15      165.68      164.23     65.27 o 
  -3  10  15      343.35      382.32     70.78 o 
  -2  10  15        0.14       13.82     65.74 o 
  -5  11  15      363.79      310.90     79.33 o 
   0   1  16       24.77       35.37     18.53 o 
  -1   2  16      926.41      909.04     29.34 o 
   0   2  16      503.81      458.67     24.38 o 
  -2   3  16      594.23      603.71     30.16 o 
  -1   3  16      583.34      624.64     29.10 o 
   0   3  16      184.31      155.08     25.60 o 
  -3   4  16       62.11       82.24     26.07 o 
  -2   4  16     1077.24     1057.31     35.35 o 
  -1   4  16       64.98       54.37     26.64 o 
   0   4  16        3.25       15.78     24.70 o 
  -4   5  16      256.45      262.81     26.79 o 
  -3   5  16      278.29      293.02     28.32 o 
  -2   5  16      277.93      301.39     31.80 o 
  -1   5  16      265.23      259.16     27.00 o 
   0   5  16        0.44       22.10     26.64 o 
  -5   6  16      204.75      219.02     29.73 o 
  -4   6  16      180.04      193.28     35.60 o 
  -3   6  16     1160.38     1173.98     51.85 o 
  -2   6  16      179.91      210.91     37.10 o 
  -1   6  16      199.64      234.69     32.89 o 
   0   6  16       57.91      110.27     32.30 o 
  -6   7  16      136.88      143.73     33.87 o 
  -5   7  16       61.09       84.95     43.29 o 
  -4   7  16      192.52      160.11     63.84 o 
  -3   7  16      194.30      170.18     55.91 o 
  -2   7  16       58.57       91.57     39.28 o 
  -1   7  16      129.77      139.31     43.23 o 
   0   7  16      284.63      355.12     45.62 o 
  -7   8  16      189.53      179.56     49.30 o 
  -6   8  16      730.91      755.30     77.40 o 
  -5   8  16       18.90       51.83     67.44 o 
  -4   8  16      215.38      166.71     63.73 o 
  -3   8  16       20.55       13.73     57.59 o 
  -2   8  16      728.93      847.54     53.36 o 
  -1   8  16      202.74      251.81     70.71 o 
   0   8  16        0.35       35.26     70.48 o 
  -8   9  16       84.81      101.40     76.39 o 
  -7   9  16        8.92       64.84     72.32 o 
  -6   9  16       31.33       47.52     45.94 o 
  -5   9  16      532.00      534.52     76.63 o 
  -4   9  16      527.02      455.84     71.40 o 
  -3   9  16       30.60       55.04     64.39 o 
  -2   9  16       10.37       36.70     67.58 o 
  -1   9  16       85.67      127.41     73.45 o 
  -6  10  16      149.32      107.84     72.66 o 
  -5  10  16       47.46       39.31     72.65 o 
  -3  10  16       28.40       93.71     70.53 o 
   0   1  17      558.32      625.14     25.93 o 
  -1   2  17      323.77      309.74     29.81 o 
   0   2  17      608.29      608.51     32.04 o 
  -2   3  17     1874.69     1847.43     43.14 o 
  -1   3  17     1878.11     1900.68     55.57 o 
   0   3  17      105.97       76.19     30.07 o 
  -3   4  17      776.15      766.81     35.77 o 
  -2   4  17      228.76      238.34     28.70 o 
  -1   4  17      777.35      797.25     39.22 o 
   0   4  17      485.03      490.49     35.93 o 
  -4   5  17      310.07      290.06     29.88 o 
  -3   5  17      183.81      167.25     30.16 o 
  -2   5  17      180.51      185.35     33.02 o 
  -1   5  17      306.23      246.52     36.16 o 
   0   5  17      244.55      206.23     33.89 o 
  -5   6  17      952.62      906.60     37.97 o 
  -4   6  17      150.69      168.21     34.51 o 
  -3   6  17      384.74      406.28     37.57 o 
  -2   6  17      156.43      137.92     32.54 o 
  -1   6  17      948.35      910.80     44.71 o 
   0   6  17      188.04      215.26     32.63 o 
  -6   7  17       36.26       52.09     32.39 o 
  -5   7  17       63.54       87.59     33.89 o 
  -4   7  17       21.29        7.53     44.94 o 
  -3   7  17       18.25       36.36     62.24 o 
  -2   7  17       67.98       76.99     65.80 o 
  -1   7  17       37.56       55.38     43.50 o 
   0   7  17       57.44       46.78     59.31 o 
  -7   8  17       47.64       53.11     47.80 o 
  -6   8  17      194.85      130.01     40.36 o 
  -5   8  17       94.44       97.51     46.73 o 
  -4   8  17     2161.32     2295.64    103.91 o 
  -3   8  17       90.38      142.00     62.34 o 
  -2   8  17      194.40      141.49     67.56 o 
  -1   8  17       45.12       50.94     68.62 o 
  -7   9  17      329.15      328.95     55.55 o 
  -6   9  17      107.16       95.24     48.05 o 
  -5   9  17       60.07       41.33     71.39 o 
  -4   9  17       60.86       89.69     64.89 o 
  -2   9  17      336.31      447.69     78.72 o 
  -1   9  17      208.09      272.76     79.29 o 
  -5  10  17       16.93       15.50     69.07 o 
   0   0  18     2525.89     2436.02     99.16 o 
   0   1  18       61.37      102.05     22.29 o 
  -1   2  18      183.62      183.73     29.19 o 
   0   2  18      177.32      217.24     28.61 o 
  -2   3  18      597.81      637.98     34.19 o 
  -1   3  18      609.15      600.86     39.20 o 
   0   3  18     1198.07     1228.17     46.80 o 
  -3   4  18      343.83      345.28     30.41 o 
  -2   4  18     3046.99     3121.39     62.52 o 
  -1   4  18      340.80      335.61     36.09 o 
   0   4  18      591.42      593.14     40.53 o 
  -4   5  18      421.16      320.55     37.82 o 
  -3   5  18      642.19      629.18     39.60 o 
  -2   5  18      643.53      659.48     41.92 o 
  -1   5  18      423.77      382.58     39.23 o 
   0   5  18      992.06      977.62     47.26 o 
  -5   6  18      142.33      163.59     38.66 o 
  -4   6  18      582.23      585.30     52.32 o 
  -3   6  18      557.56      592.36     57.78 o 
  -2   6  18      575.20      607.53     40.72 o 
  -1   6  18      149.95      114.42     35.55 o 
   0   6  18       14.38       33.00     34.47 o 
  -6   7  18      356.99      356.85     36.56 o 
  -5   7  18      325.03      357.70     43.42 o 
  -4   7  18     1086.61     1039.33     62.12 o 
  -3   7  18     1105.78     1101.07     62.22 o 
  -2   7  18      334.45      355.03     50.35 o 
  -1   7  18      344.81      351.49     52.82 o 
   0   7  18       19.83       70.07     78.17 o 
  -7   8  18      302.03      215.91     71.79 o 
  -6   8  18      158.89      149.78     40.45 o 
  -5   8  18        6.25       28.83     40.79 o 
  -4   8  18       23.34       33.41     52.53 o 
  -3   8  18        7.22       30.38     61.25 o 
  -2   8  18      156.68      109.22     72.79 o 
   0   8  18        0.83       23.44     69.29 o 
  -6   9  18      133.76      136.01     79.88 o 
  -5   9  18      384.18      409.19     78.16 o 
  -4   9  18      378.36      433.80     82.78 o 
   0   1  19      132.04      141.45     24.32 o 
  -1   2  19       81.37       88.02     29.45 o 
   0   2  19      904.28      887.78     39.04 o 
  -2   3  19      146.86      161.84     33.15 o 
  -1   3  19      143.47      135.87     35.81 o 
   0   3  19      170.89      158.00     35.44 o 
  -3   4  19      337.17      345.32     33.24 o 
  -2   4  19      190.11      177.39     33.19 o 
  -1   4  19      339.06      396.77     40.69 o 
   0   4  19       49.17       75.93     38.50 o 
  -4   5  19      696.02      703.10     45.93 o 
  -3   5  19        5.00       18.86     34.20 o 
  -2   5  19        5.13        2.35     35.11 o 
  -1   5  19      682.27      696.32     42.94 o 
   0   5  19      115.85      123.74     40.14 o 
  -5   6  19      542.24      595.47     44.39 o 
  -4   6  19      366.79      372.05     54.51 o 
  -3   6  19      277.12      233.41     52.03 o 
  -2   6  19      366.31      385.75     52.57 o 
  -1   6  19      533.74      475.28     42.93 o 
   0   6  19        5.46       27.43     40.86 o 
  -6   7  19       13.35       60.82     48.85 o 
  -5   7  19      448.32      466.09     56.01 o 
  -4   7  19      138.60      121.20     50.87 o 
  -3   7  19      138.48      155.38     54.49 o 
  -2   7  19      443.90      479.85     59.30 o 
  -1   7  19       14.64       15.42     71.10 o 
  -4   8  19      315.62      310.30     80.03 o 
  -3   8  19      401.35      436.63     77.17 o 
  -2   8  19      172.64      193.08     77.78 o 
   0   1  20      382.68      418.74     30.82 o 
  -1   2  20      973.98      904.95     40.02 o 
   0   2  20      314.75      297.69     40.09 o 
  -2   3  20       87.89       90.90     32.97 o 
  -1   3  20       88.59      115.24     37.91 o 
   0   3  20        6.17       34.77     34.33 o 
  -3   4  20     1634.40     1569.12     56.04 o 
  -2   4  20        3.16       20.73     36.50 o 
  -1   4  20     1633.47     1539.26     53.93 o 
   0   4  20      929.38      926.59     47.56 o 
  -4   5  20      417.81      455.49     42.13 o 
  -3   5  20      319.26      376.82     42.32 o 
  -2   5  20      316.49      320.53     44.07 o 
  -1   5  20      427.97      441.39     43.86 o 
   0   5  20        6.26       10.44     38.23 o 
  -5   6  20       81.03      100.62     41.95 o 
  -4   6  20     1501.91     1570.47     68.47 o 
  -3   6  20       93.87      134.82     52.36 o 
  -2   6  20     1501.55     1580.99     68.74 o 
  -1   6  20       84.21      122.95     51.48 o 
   0   6  20       24.95       54.76     48.85 o 
  -2   7  20      234.48      212.63     78.17 o 
  -1   7  20      514.84      428.72     85.96 o 
   0   1  21      818.09      840.97     42.12 o 
  -1   2  21      125.95      163.52     36.41 o 
   0   2  21     1694.92     1658.34     58.74 o 
  -2   3  21       83.26       94.09     34.80 o 
  -1   3  21       79.89       91.06     37.30 o 
   0   3  21     3017.61     3378.24     72.36 o 
  -3   4  21       14.69       45.37     40.55 o 
  -2   4  21      221.51      205.94     40.97 o 
  -1   4  21       16.26       33.67     38.08 o 
   0   4  21      390.65      466.31     46.74 o 
  -4   5  21      844.34      820.29     65.10 o 
  -3   5  21      885.35      837.48     64.58 o 
  -2   5  21      873.10      874.97     62.59 o 
  -1   5  21      841.33      721.75     60.74 o 
   0   5  21       79.59      103.77     51.56 o 
   0   1  22      101.15      138.60     41.38 o 
  -1   2  22       65.78       99.92     44.77 o 
   0   2  22      442.98      420.92     47.16 o 
  -2   3  22      190.25      110.40     90.20 o 
  -1   3  22      194.24      119.97     41.06 o 
   0   3  22      148.25       90.56     47.99 o 
  -2   4  22      639.88      608.92     82.43 o 
  -1   4  22       81.52       77.84     75.83 o 
  -2   5  22      316.23      302.32     76.22 o 
                                                 
